# Supplementary material for: KREX2 Is Not Essential for Either Procyclic or Bloodstream Form Trypanosoma brucei
Source: PLoS One. 2012 Mar 15;7(3):e33405. doi: 10.1371/journal.pone.0033405 (PMC3305318; doi:10.1371/journal.pone.0033405)
Supplement: Table S1 — Primer sequences used in this study. (XLS) [file pone.0033405.s002.xls]

## Sheet: Sheet1
Table S1. Primer sequences used in this study.
UTR amplification for making knockout constructs
oligo name	oligo sequence
5FOR-3312	ATAGCGGCCGCGAAAGGGAGGGCTAGTTTGC
5REV-3313	ATAACGCGTCTCGAGCAGAGAAACTGTGTGTTAGC
3FOR-3279	GTATCTAGAATTTAAATGAGTCCCCCCACATAGCAAG
3REV-3280	ATAAGGCCTGCGGCCGCATAGCGAAACGACATGGCGC
5FOR-6519	ATAAGAATGCGGCCGCGAAAGGGAGGGCTAGTTTGC
5REV-6664	GTTTAAACTTACGGACCGTCAAGCTTGCGGTTTTTTTTTGCGTATAC
3FOR-6521	GACGGTCCGTAAGTTTAAACGGATCCGAGTCCCCCCACATAGCAAG
3REV-6522	ATAAGAATGCGGCCGCATAGCGAAACGACATGGCGC
5orf-3281	ATAAAGCTTATGTTGCGCCGCAGTCGC
3orf-3309	GCGGATCCGAGCTCTAAACCACCTGAAACTC
PCR analysis of genomic DNA
oligo name	oligo sequence
X2for4571	GAAAGAAATTTGAGGGAAAG
X2rev3135	GTGGGTTTGTAGAAGAATCTCG
X2for3127	GCAGTTTAGTCGTCACAGTGG
X2rev3177	GGTTGTAAGTTTCGAGAGG
pLEW13for5154	CATTGCAGTCTCCGCTCTTA
X2rev3utr5952	GCTTCAGAGCACCTATTAAG
PACfor3748	CTTCACCGTCACCGCCGAC
pLEW90for5209	GGAATAGAGTAGATGCCGAC
BSDfor7258	CAAAGCCATAGTGAAGGACA
Real-time PCR analysis
oligo name	oligo sequence
CR3edit FOR	GTTTGATTGTTTGGTTTTGTTGTT
CR3edit REV	AACACAACAATAAACCCATATTAAATAA
CR3pre FOR	GGGTTTAGGGACAGAGGGTTTAT
CR3pre REV	CTTCTGTTTCCCATCCCTTTTC
ND8edit FOR	AATTTGCCCTAGTTTAGCATTGG
ND8edit REV	ATCAATCCGCAAAACGATGA
ND8pre FOR	GATTTTTGCCAACGCATTCAG
ND8pret REV	CACCGTGTAATTCTAAATTTCTCACTTC
